# Supplementary material for: Combination therapy with budesonide and N-acetylcysteine ameliorates LPS-induced ALI by attenuating neutrophil recruitment through the miR-196b-5p/Socs3 molecular axis
Source: BMC Pulm Med. 2022 Oct 26;22:388. doi: 10.1186/s12890-022-02185-7 (PMC9608916; doi:10.1186/s12890-022-02185-7)
Supplement: Supplementary file 3 — Additional file 3. [file 12890_2022_2185_MOESM3_ESM.xlsx]

## Sheet: 2G
Well Position	CT (IL-6)	average				Well Position	CT (β-actin)	average	ΔCt		ΔΔCt	2^-ΔΔCt
A4	26.9948					A1	18.5671						NC
A5	27.3234	27.2575				A2	18.4382	18.508	8.74954	8.74954	0	1
A6	27.4544					A3	18.5187
B4	26.3277					B1	18.4423
B5	26.4918	26.4214				B2	18.3798	18.3678	8.05359	8.74954	-0.695947	1.61995
B6	26.4448					B3	18.2813
C4	27.2245					C1	18.1425
C5	26.3343	26.6363				C2	18.2505	18.2763	8.36	8.74954	-0.389535	1.30997
C6	26.35					C3	18.4359
D4	24.955					D1	18.299						LPS
D5	25.7858	25.3938				D2	18.0618	18.1296	7.26421	8.74954	-1.48533	2.79981
D6	25.4405					D3	18.0279
E4	24.9653					E1	18.4083
E5	25.8383	25.5835				E2	18.1857	18.423	7.16047	8.74954	-1.58907	3.00855
E6	25.9468					E3	18.675
F4	25.5498					F1	18.4873
F5	25.8618	25.4579				F2	18.0651	18.2754	7.18252	8.74954	-1.56702	2.96292
F6	24.9621					F3	18.2737
G4	26.3285					G1	18.8288						LPS+BUD
G5	25.7487	26.2155				G2	18.2552	18.4334	7.78204	8.74954	-0.967494	1.95544
G6	26.5692					G3	18.2163
H4	25.7132					H1	18.5923
H5	25.968	25.8125				H2	18.3374	18.3269	7.4856	8.74954	-1.26394	2.40151
H6	25.7565					H3	18.0511
A10	26.0769					A7	18.5941
A11	26.2257	25.8474				A8	18.1876	18.3443	7.50319	8.74954	-1.24635	2.37241
A12	25.2397					A9	18.251
B10	25.4285					B7	17.8709						LPS+NAC
B11	25.5834	25.5093				B8	18.0463	18.005	7.5043	8.74954	-1.24524	2.37058
B12	25.516					B9	18.0978
C10	26.2376					C7	18.0116
C11	25.8978	25.9264				C8	18.2393	18.1904	7.73597	8.74954	-1.01356	2.01889
C12	25.6438					C9	18.3204
D10	25.532					D7	18.0956
D11	25.5032	25.5483				D8	18.0012	18.0235	7.5248	8.74954	-1.22474	2.33713
D12	25.6098					D9	17.9736
E10	25.9912					E7	18.266						LPS+co-treatment
E11	26.3663	26.0409				E8	18.3906	18.2958	7.74516	8.74954	-1.00438	2.00607
E12	25.7653					E9	18.2307
F10	25.86					F7	18.249
F11	25.8971	26.1029				F8	18.0059	18.1033	7.99963	8.74954	-0.749906	1.68168
F12	26.5516					F9	18.0549
G10	25.8619					G7	17.7631
G11	25.4381	25.9362				G8	18.0675	17.9293	8.0069	8.74954	-0.742638	1.67323
G12	26.5085					G9	17.9573

## Sheet: 2H
	Well Position	CT(IL-8)	average				Well Position	CT (β-actin)	average	ΔCt		ΔΔCt	2^-ΔΔCt
	A4	24.9374					A1	19.2922						NC
	A5	24.6317	24.488				A2	18.7719	18.9083	5.5797	5.5797	0	1
	A6	23.8948					A3	18.6606
	B4	24.7229					B1	19.1075
	B5	24.9131	24.7783				B2	18.8907	18.8543	5.92392	5.5797	0.344217	0.787735
	B6	24.6988					B3	18.5648
	C4	24.0951					C1	18.5732
	C5	24.0034	24.364				C2	18.5447	18.5638	5.80023	5.5797	0.220527	0.858252
	C6	24.9935					C3	18.5735
	D4	22.6349					D1	18.6631						LPS
	D5	22.5567	22.6558				D2	18.8692	18.6043	4.05147	5.5797	-1.52823	2.88432
	D6	22.7757					D3	18.2805
	E4	22.7505					E1	18.2823
	E5	22.962	22.8218				E2	18.4823	18.4403	4.38155	5.5797	-1.19816	2.29446
	E6	22.753					E3	18.5563
	F4	22.6911					F1	18.3751
	F5	22.7949	22.6124				F2	18.6535	18.396	4.21645	5.5797	-1.36325	2.57265
	F6	22.3514					F3	18.1593
	G4	22.4679					G1	18.519						LPS+BUD
	G5	23.0863	22.9089				G2	18.3085	18.289	4.6199	5.5797	-0.959801	1.94504
	G6	23.1724					G3	18.0393
	H4	23.2984					H1	18.6014
	H5	22.5527	23.0301				H2	18.438	18.4573	4.57279	5.5797	-1.00692	2.00961
	H6	23.2391					H3	18.3324
	A10	22.9918					A7	18.6338
	A11	23.5754	23.4051				A8	18.7633	18.6257	4.77938	5.5797	-0.80032	1.74149
	A12	23.6481					A9	18.48
	B10	22.7699					B7	18.6394						LPS+NAC
	B11	22.7626	23.0138				B8	18.2232	18.4607	4.55308	5.5797	-1.02663	2.03725
	B12	23.5088					B9	18.5195
	C10	23.5175					C7	18.3538
	C11	23.1324	23.1669				C8	18.7811	18.4253	4.74151	5.5797	-0.838191	1.78781
	C12	22.8507					C9	18.1411
	D10	22.6181					D7	17.9037
	D11	22.5998	22.648				D8	17.9915	18.0129	4.63519	5.5797	-0.944514	1.92454
	D12	22.7262					D9	18.1434
	E10	22.9914					E7	17.8478						LPS+co-treatment
	E11	23.7881	23.3486				E8	18.4074	18.1121	5.23654	5.5797	-0.343166	1.26854
	E12	23.2664					E9	18.0811
	F10	22.7948					F7	17.8235
	F11	23.1626	23.0593				F8	17.9728	17.9482	5.11114	5.5797	-0.468564	1.38373
	F12	23.2206					F9	18.0483
	G10	22.4256					G7	17.927
	G11	23.0891	22.7573				G8	17.7469	17.8369	4.92038	5.5797	-0.659328	1.57935

## Sheet: 2I
	Well Position	CT(TNF-α)	average				Well Position	CT (β-actin)	average	ΔCt		ΔΔCt	2^-ΔΔCt
	A4	25.7333					A1	18.1011						NC
	A5	25.9134	25.8661				A2	17.7045	17.8267	8.03941	8.03941	0	1
	A6	25.9516					A3	17.6745
	B4	25.8101					B1	18.6613
	B5	26.7308	26.1353				B2	17.5523	17.8265	8.30889	8.03941	0.269484	0.829616
	B6	25.8652					B3	17.2658
	C4	25.8779					C1	18.0164
	C5	25.9044	25.8828				C2	17.8069	17.807	8.07582	8.03941	0.0364119	0.975077
	C6	25.8662					C3	17.5978
	D4	23.8639					D1	17.7977						LPS
	D5	24.7159	23.8922				D2	17.3391	17.3215	6.57071	8.03941	-1.4687	2.76772
	D6	23.0968					D3	16.8276
	E4	24.4291					E1	17.8404
	E5	24.0048	24.467				E2	17.5273	17.7671	6.69987	8.03941	-1.33953	2.53069
	E6	24.967					E3	17.9336
	F4	23.5882					F1	17.8644
	F5	24.6865	24.1583				F2	17.5409	17.4939	6.66439	8.03941	-1.37501	2.5937
	F6	24.2002					F3	17.0764
	G4	25.0754					G1	17.8801						LPS+BUD
	G5	24.9387	24.7727				G2	17.8081	17.7306	7.04214	8.03941	-0.997262	1.99621
	G6	24.304					G3	17.5035
	H4	24.4685					H1	17.9017
	H5	24.1755	24.5803				H2	16.562	17.3747	7.20563	8.03941	-0.833778	1.78235
	H6	25.0968					H3	17.6602
	A10	24.1996					A7	17.7089
	A11	24.5341	24.5387				A8	17.4409	17.4996	7.03903	8.03941	-1.00038	2.00053
	A12	24.8822					A9	17.3491
	B10	24.6892					B7	17.5436						LPS+NAC
	B11	24.3026	24.5391				B8	16.8704	17.3277	7.21137	8.03941	-0.828035	1.77527
	B12	24.6255					B9	17.5692
	C10	24.9759					C7	17.4432
	C11	24.1674	24.4861				C8	17.8231	17.5155	6.97058	8.03941	-1.06883	2.09773
	C12	24.3149					C9	17.2801
	D10	24.7363					D7	17.7248
	D11	25.0702	24.8132				D8	17.4308	17.5825	7.23069	8.03941	-0.808715	1.75165
	D12	24.6333					D9	17.592
	E10	25.7979					E7	17.5257						LPS+co-treatment
	E11	24.9227	25.537				E8	17.6122	17.5998	7.93718	8.03941	-0.102232	1.07343
	E12	25.8904					E9	17.6616
	F10	25.5407					F7	17.8647
	F11	25.5655	25.6175				F8	17.4456	17.8241	7.79344	8.03941	-0.245965	1.18589
	F12	25.7465					F9	18.162
	G10	24.9043					G7	17.1924
	G11	25.9014	25.5192				G8	17.6805	17.4524	8.0668	8.03941	0.0273965	0.981189
	G12	25.752					G9	17.4844

## Sheet: 2J
	Well Position	CT(IL-10)	average				Well Position	CT (β-actin)	average	ΔCt		ΔΔCt	2^-ΔΔCt
	A4	25.1703					A1	18.4726						NC
	A5	25.1669	25.1362				A2	18.6251	18.5139	6.62224	6.62224	0	1
	A6	25.0713					A3	18.444
	B4	25.0895					B1	18.6594
	B5	25.1523	25.1221				B2	18.6106	18.6422	6.47992	6.62224	-0.142319	1.10368
	B6	25.1246					B3	18.6567
	C4	25.0844					C1	18.5941
	C5	24.8297	24.9355				C2	18.2582	18.5231	6.41241	6.62224	-0.209824	1.15655
	C6	24.8924					C3	18.7169
	D4	24.3415					D1	18.062						LPS
	D5	24.5633	24.4645				D2	18.4348	18.4546	6.00993	6.62224	-0.612307	1.5287
	D6	24.4887					D3	18.8669
	E4	24.547					E1	18.3722
	E5	24.5548	24.4482				E2	18.4403	18.4603	5.98797	6.62224	-0.634265	1.55215
	E6	24.2429					E3	18.5683
	F4	23.744					F1	18.5333
	F5	24.677	24.3503				F2	18.5907	18.5355	5.81485	6.62224	-0.807383	1.75003
	F6	24.63					F3	18.4825
	G4	24.0337					G1	18.3929						LPS+BUD
	G5	24.2957	24.0181				G2	18.9249	18.6015	5.41659	6.62224	-1.20565	2.30641
	G6	23.7248					G3	18.4867
	H4	23.1867					H1	18.5889
	H5	24.1301	23.7898				H2	18.3331	18.1409	5.64897	6.62224	-0.97327	1.96329
	H6	24.0527					H3	17.5005
	A10	24.1717					A7	18.4537
	A11	23.2419	23.8647				A8	18.6653	18.3618	5.50291	6.62224	-1.11932	2.17245
	A12	24.1805					A9	17.9664
	B10	23.9876					B7	18.1593						LPS+NAC
	B11	24.0306	23.7091				B8	18.4493	18.2877	5.42145	6.62224	-1.20079	2.29866
	B12	23.109					B9	18.2543
	C10	23.3393					C7	18.6701
	C11	24.3498	23.9289				C8	18.3753	18.3166	5.61233	6.62224	-1.00991	2.01378
	C12	24.0976					C9	17.9043
	D10	24.185					D7	18.3933
	D11	24.3086	23.6549				D8	18.2684	18.2579	5.39704	6.62224	-1.2252	2.33787
	D12	22.4711					D9	18.1118
	E10	23.0962					E7	18.076						LPS+co-treatment
	E11	23.7616	23.5106				E8	18.3897	18.1956	5.31491	6.62224	-1.30733	2.47483
	E12	23.6739					E9	18.1212
	F10	23.2593					F7	18.3371
	F11	23.824	23.6271				F8	18.231	18.3778	5.2493	6.62224	-1.37294	2.58998
	F12	23.7981					F9	18.5655
	G10	23.1125					G7	17.9838
	G11	23.451	23.2976				G8	18.0227	18.0286	5.26897	6.62224	-1.35327	2.55491
	G12	23.3293					G9	18.0794

## Sheet: 3A
3A	Well Position	CT(miR-196b-5p)	average				Well Position	CT (U6)	average	ΔCt		ΔΔCt	2^-ΔΔCt
	A4	25.6178					A1	16.6649						NC
	A5	25.7879	25.705				A2	16.7303	16.6241	9.08092	9.08092	0	1
	A6	25.7093					A3	16.4771
	B4	24.703					B1	16.5713
	B5	25.4945	25.2188				B2	16.7792	16.7145	8.50434	9.08092	-0.576574	1.4913
	B6	25.4589					B3	16.7929
	C4	25.5846					C1	16.577
	C5	24.3884	25.1619				C2	16.7081	16.6015	8.56043	9.08092	-0.520482	1.43443
	C6	25.5127					C3	16.5193
	D4	25.5387					D1	16.6329
	D5	24.3818	25.1691				D2	16.5419	16.5814	8.58771	9.08092	-0.49321	1.40757
	D6	25.5869					D3	16.5694
	E4	25.6194					E1	16.3228
	E5	24.4291	25.1861				E2	16.5516	16.5192	8.66688	9.08092	-0.414033	1.3324
	E6	25.5097					E3	16.6831
	F4	25.4994					F1	16.4325
	F5	24.3502	25.1095				F2	16.512	16.4718	8.63771	9.08092	-0.443205	1.35962
	F6	25.4789					F3	16.4708
	G4	23.9864					G1	16.538						LPS
	G5	24.0033	23.6595				G2	16.4206	16.4764	7.18308	9.08092	-1.89783	3.72653
	G6	22.9887					G3	16.4705
	H4	23.7953					H1	16.7073
	H5	24.0088	23.638				H2	16.5833	16.5453	7.09268	9.08092	-1.98823	3.96751
	H6	23.11					H3	16.3454
	A10	23.4512					A7	16.3382
	A11	24.2157	23.7758				A8	16.5169	16.3769	7.39896	9.08092	-1.68196	3.20864
	A12	23.6605					A9	16.2755
	B10	24.1321					B7	16.3658
	B11	23.1574	23.5446				B8	16.1644	16.261	7.28367	9.08092	-1.79725	3.47557
	B12	23.3443					B9	16.2528
	C10	22.9649					C7	16.3948
	C11	23.917	23.6583				C8	16.2355	16.286	7.37223	9.08092	-1.70869	3.26864
	C12	24.0929					C9	16.2278
	D10	23.9699					D7	16.3588
	D11	23.9665	23.6363				D8	16.234	16.2321	7.40424	9.08092	-1.67668	3.1969
	D12	22.9725					D9	16.1034
	E10	24.005					E7	16.1123						LPS+BUD
	E11	23.9812	23.9769				E8	16.0733	16.0587	7.91818	9.08092	-1.16274	2.23882
	E12	23.9446					E9	15.9907
	F10	24.0811					F7	16.2111
	F11	23.8723	23.9361				F8	16.1488	16.1972	7.73894	9.08092	-1.34198	2.53498
	F12	23.8551					F9	16.2317
	G10	23.8939					G7	16.049
	G11	24.037	23.9493				G8	16.5229	16.1825	7.76683	9.08092	-1.31409	2.48646
	G12	23.9171					G9	15.9756
	H10	24.2112					H7	16.1949
	H11	24.0013	24.1271				H8	15.9258	16.0921	8.03502	9.08092	-1.0459	2.06465
	H12	24.1687					H9	16.1555
	A4	24.2086					A1	17.0622
	A5	23.9138	24.0407				A2	16.299	16.512	7.5287	9.08092	-1.55221	2.93266
	A6	23.9998					A3	16.1749
	B4	23.9508					B1	16.6031
	B5	23.9618	23.9115				B2	16.4846	16.658	7.25353	9.08092	-1.82739	3.54894
	B6	23.822					B3	16.8862
	C4	24.6107					C1	17.0258						LPS+NAC
	C5	24.8907	24.4796				C2	16.449	16.5721	7.9075	9.08092	-1.17342	2.25545
	C6	23.9374					C3	16.2415
	D4	24.8206					D1	16.3728
	D5	23.832	24.1738				D2	16.6179	16.57	7.60381	9.08092	-1.47711	2.78391
	D6	23.8687					D3	16.7192
	E4	23.8436					E1	16.7391
	E5	24.9316	24.2864				E2	16.6607	16.7346	7.55176	9.08092	-1.52916	2.88617
	E6	24.0841					E3	16.8041
	F4	24.8567					F1	16.962
	F5	24.0026	24.5937				F2	16.6283	16.7337	7.86004	9.08092	-1.22088	2.33088
	F6	24.9219					F3	16.6107
	G4	24.8663					G1	16.8022
	G5	24.023	24.3065				G2	16.4642	16.5971	7.70941	9.08092	-1.3715	2.5874
	G6	24.0301					G3	16.5248
	H4	24.055					H1	16.7488
	H5	24.0809	24.0607				H2	16.612	16.5817	7.47895	9.08092	-1.60197	3.03557
	H6	24.0461					H3	16.3844
	A10	24.9303					A7	16.4986						LPS+co-treatment
	A11	24.9413	24.6811				A8	16.464	16.5262	8.15495	9.08092	-0.925964	1.89995
	A12	24.1716					A9	16.6159
	B10	24.1419					B7	16.6779
	B11	24.7193	24.5665				B8	16.6091	16.5813	7.98525	9.08092	-1.09566	2.13711
	B12	24.8384					B9	16.4568
	C10	24.6692					C7	16.6578
	C11	24.6628	24.6919				C8	16.4653	16.5551	8.13681	9.08092	-0.944107	1.924
	C12	24.7436					C9	16.5421
	D10	25.1934					D7	16.4822
	D11	24.668	24.8187				D8	16.5184	16.4953	8.32338	9.08092	-0.757533	1.6906
	D12	24.5948					D9	16.4855
	E10	25.1778					E7	16.6442
	E11	23.6075	24.8539				E8	16.6017	16.6302	8.2237	9.08092	-0.857215	1.81154
	E12	25.7763					E9	16.6446
	F10	24.5897					F7	16.4544
	F11	24.9772	24.7834				F8	16.4598	16.4571	8.32635	9.08092	-0.754567	1.68712

## Sheet: 3B
	Well Position	CT(miR-196b-5p)	average				Well Position	CT (U6)	average	ΔCt		ΔΔCt	2^-ΔΔCt
	A4	25.3396					A1	16.5349						NC
	A5	25.41	25.3975				A2	16.3348	16.3637	9.03384	9.03384	0	1
	A6	25.443					A3	16.2214
	B4	25.2892					B1	16.3396
	B5	24.486	24.6829				B2	16.3683	16.3985	8.28443	9.03384	-0.749404	1.6811
	B6	24.2734					B3	16.4875
	C4	24.2708					C1	16.2302
	C5	25.0976	24.5141				C2	16.349	16.2689	8.2452	9.03384	-0.788641	1.72745
	C6	24.1739					C3	16.2275
	D4	23.3517					D1	16.2671						LPS
	D5	23.1302	23.249				D2	16.218	16.2333	7.01568	9.03384	-2.01816	4.05066
	D6	23.2651					D3	16.2149
	E4	24.1988					E1	16.2296
	E5	23.2621	23.5825				E2	16.235	16.2422	7.3403	9.03384	-1.69354	3.2345
	E6	23.2866					E3	16.262
	F4	23.0476					F1	16.0241
	F5	23.1682	23.1053				F2	16.0674	16.045	7.06035	9.03384	-1.97349	3.92717
	F6	23.1002					F3	16.0435
	G4	23.6185					G1	16.2716						LPS+BUD
	G5	23.6154	23.9441				G2	16.1581	16.2206	7.72354	9.03384	-1.3103	2.47993
	G6	24.5984					G3	16.2319
	H4	23.4661					H1	16.467
	H5	23.6742	23.6347				H2	15.9824	16.164	7.47071	9.03384	-1.56312	2.95493
	H6	23.7639					H3	16.0426
	A10	23.7167					A7	15.9186
	A11	23.7427	23.824				A8	16.1452	16.0522	7.77181	9.03384	-1.26203	2.39833
	A12	24.0126					A9	16.0928
	B10	23.6399					B7	16.1014						LPS+NAC
	B11	23.6361	23.7016				B8	16.0904	16.1062	7.59544	9.03384	-1.43839	2.71019
	B12	23.8289					B9	16.1267
	C10	23.643					C7	16.0046
	C11	23.523	23.8695				C8	16.384	16.1576	7.7119	9.03384	-1.32194	2.50002
	C12	24.4424					C9	16.0841
	D10	23.4501					D7	16.0044
	D11	23.4842	23.5128				D8	16.1333	16.0728	7.43995	9.03384	-1.59388	3.01861
	D12	23.604					D9	16.0808
	E10	24.3624					E7	15.9933						LPS+co-treatment
	E11	23.8056	24.0118				E8	15.9191	15.9651	8.04664	9.03384	-0.987197	1.98233
	E12	23.8673					E9	15.983
	F10	24.0868					F7	15.8232
	F11	23.6382	24.0173				F8	15.6796	15.8074	8.20994	9.03384	-0.823899	1.77018
	F12	24.3271					F9	15.9194
	G10	24.0939					G7	15.8913
	G11	23.2118	23.8088				G8	15.9625	15.8975	7.91132	9.03384	-1.12252	2.17727
	G12	24.1208					G9	15.8388
	H10	23.2519					H7	15.9054						LPS+co-treatment+mimic
	H11	23.4116	23.2421				H8	15.9334	15.9365	7.30556	9.03384	-1.72828	3.31332
	H12	23.0627					H9	15.9708
	G10	23.3278					G7	16.3579
	G11	23.5654	23.4495				G8	16.3154	16.2775	7.17202	9.03384	-1.86181	3.63465
	G12	23.4554					G9	16.1592
	H10	23.4913					H7	16.1771
	H11	23.5578	23.7219				H8	16.3787	16.2637	7.45824	9.03384	-1.57559	2.98058
	H12	24.1167					H9	16.2352

## Sheet: 3I
	Well Position	CT (IL-6)	average				Well Position	CT (β-actin)	average	ΔCt		ΔΔCt	2^-ΔΔCt
	A4	24.6065					A1	16.9664						NC
	A5	24.697	24.5753				A2	16.5908	16.6587	7.91659	7.91659	0	1
	A6	24.4223					A3	16.4189
	B4	23.8243					B1	16.9105
	B5	24.6926	24.1037				B2	16.7831	16.8452	7.2585	7.91659	-0.658093	1.578
	B6	23.7943					B3	16.8422
	C4	23.8752					C1	16.803
	C5	23.915	24.1711				C2	16.7599	16.6353	7.53577	7.91659	-0.380821	1.30208
	C6	24.7232					C3	16.3431
	D4	22.755					D1	16.5769						LPS
	D5	23.6426	23.0847				D2	16.9371	16.6392	6.44545	7.91659	-1.47114	2.77241
	D6	22.8564					D3	16.4037
	E4	22.9589					E1	17.1303
	E5	22.9353	22.9203				E2	16.9581	16.6226	6.29767	7.91659	-1.61892	3.07144
	E6	22.8667					E3	15.7794
	F4	22.9999					F1	16.6782
	F5	22.7312	22.9166				F2	16.6633	16.7137	6.20287	7.91659	-1.71372	3.28005
	F6	23.0186					F3	16.7996
	G4	24.8826					G1	16.9008						LPS+co-treatment
	G5	23.976	24.2436				G2	17.166	17.1658	7.0778	7.91659	-0.838792	1.78855
	G6	23.8723					G3	17.4307
	H4	24.7267					H1	17.6418
	H5	24.7817	24.4614				H2	17.5395	17.3883	7.07308	7.91659	-0.843515	1.79442
	H6	23.8758					H3	16.9836
	A10	23.8907					A7	16.5009
	A11	24.0095	24.0535				A8	16.9599	16.8912	7.16228	7.91659	-0.754314	1.68683
	A12	24.2603					A9	17.2128
	B10	22.9715					B7	16.6105						LPS+co-treatment+mimic
	B11	22.9906	23.2743				B8	17.0044	16.8572	6.41713	7.91659	-1.49946	2.82738
	B12	23.8608					B9	16.9566
	C10	23.8776					C7	17.0369
	C11	22.8866	23.1169				C8	16.1847	16.2109	6.90595	7.91659	-1.01064	2.01481
	C12	22.5864					C9	15.4111
	D10	22.6756					D7	16.3639
	D11	22.6928	22.6176				D8	16.4241	16.2706	6.34704	7.91659	-1.56955	2.96813
	D12	22.4845					D9	16.0238
														LPS+co-treatment+mimic

## Sheet: 3J
	Well Position	CT(IL-8)	average				Well Position	CT (β-actin)	average	ΔCt		ΔΔCt	2^-ΔΔCt
	A4	24.8775					A1	17.0189						NC
	A5	24.661	24.7746				A2	17.1292	17.0754	7.69924	7.69924	0	1
	A6	24.7853					A3	17.0781
	B4	24.7405					B1	16.9868
	B5	23.8802	24.4392				B2	16.8153	16.8771	7.56207	7.69924	-0.13717	1.09975
	B6	24.6969					B3	16.8294
	C4	24.7603					C1	16.6248
	C5	24.9048	24.8949				C2	17.1444	17.104	7.7909	7.69924	0.0916536	0.938447
	C6	25.0194					C3	17.5427
	D4	22.5583					D1	16.8003						LPS
	D5	22.7969	22.6866				D2	16.5337	16.6497	6.03691	7.69924	-1.66233	3.16527
	D6	22.7045					D3	16.615
	E4	22.5871					E1	16.4168
	E5	22.5865	22.6223				E2	16.6529	16.464	6.15831	7.69924	-1.54093	2.90982
	E6	22.6932					E3	16.3222
	F4	22.5002					F1	16.3538
	F5	21.5865	22.1976				F2	16.184	16.3102	5.88741	7.69924	-1.81183	3.51087
	F6	22.506					F3	16.3926
	G4	23.5915					G1	16.6557						LPS+co-treatment
	G5	22.7377	22.9801				G2	16.279	16.3683	6.61178	7.69924	-1.08746	2.125
	G6	22.6112					G3	16.1703
	H4	23.8256					H1	16.9623
	H5	22.9786	22.9697				H2	16.2435	16.5117	6.45796	7.69924	-1.24128	2.36408
	H6	22.1048					H3	16.3294
	A10	23.2563					A7	16.1243
	A11	23.1602	23.0445				A8	16.2953	16.3657	6.6788	7.69924	-1.02045	2.02855
	A12	22.717					A9	16.6774
	B10	23.4577					B7	16.4591						LPS+co-treatment+mimic
	B11	22.5751	22.9767				B8	17.0143	16.6307	6.34605	7.69924	-1.35319	2.55476
	B12	22.8975					B9	16.4187
	C10	23.2651					C7	16.772
	C11	22.3247	22.6401				C8	16.8013	16.7325	5.90753	7.69924	-1.79171	3.46225
	C12	22.3304					C9	16.6244
	D10	22.0636					D7	16.7633
	D11	23.0903	22.4229				D8	16.1668	16.3173	6.10559	7.69924	-1.59366	3.01813
	D12	22.1149					D9	16.022

## Sheet: 3K
	Well Position	CT(TNF-α)	average				Well Position	CT (β-actin)	average	ΔCt		ΔΔCt	2^-ΔΔCt
	A4	23.6037					A1	17.7817						NC
	A5	24.0226	23.7302				A2	17.7313	17.5922	6.13797	6.13797	0	1
	A6	23.5642					A3	17.2636
	B4	23.6028					B1	17.6916
	B5	22.7692	23.2844				B2	17.6764	17.5795	5.70487	6.13797	-0.4331	1.35013
	B6	23.4811					B3	17.3704
	C4	22.7249					C1	17.3261
	C5	23.4623	23.2397				C2	17.5567	17.3737	5.86602	6.13797	-0.27195	1.20744
	C6	23.5319					C3	17.2382
	D4	22.1416					D1	17.5114						LPS
	D5	21.6632	22.0215				D2	17.1038	17.2303	4.79122	6.13797	-1.34675	2.54338
	D6	22.2596					D3	17.0756
	E4	22.0741					E1	17.4516
	E5	22.0197	22.0102				E2	17.101	17.1673	4.84287	6.13797	-1.2951	2.45394
	E6	21.9368					E3	16.9494
	F4	21.1564					F1	17.0369
	F5	21.2344	21.3838				F2	16.7024	16.7048	4.67906	6.13797	-1.45891	2.74901
	F6	21.7607					F3	16.375
	G4	22.1729					G1	16.5191						LPS+co-treatment
	G5	22.1304	22.004				G2	16.6578	16.5802	5.42382	6.13797	-0.714151	1.64052
	G6	21.7087					G3	16.5636
	H4	22.4379					H1	16.901
	H5	21.5423	21.9069				H2	16.816	16.7629	5.14398	6.13797	-0.993991	1.99169
	H6	21.7404					H3	16.5717
	A10	21.8793					A7	16.9311
	A11	22.7418	22.1373				A8	16.2057	16.7605	5.37677	6.13797	-0.761199	1.6949
	A12	21.7907					A9	17.1446
	B10	21.9687					B7	17.0843						LPS+co-treatment+mimic
	B11	22.032	21.6761				B8	17.1358	16.8661	4.81002	6.13797	-1.32795	2.51046
	B12	21.0277					B9	16.3782
	C10	22.0528					C7	17.4974
	C11	21.1678	21.7026				C8	16.5916	16.927	4.77555	6.13797	-1.36242	2.57116
	C12	21.8871					C9	16.692
	D10	22.1063					D7	17.6247
	D11	22.0719	22.378				D8	18.1557	17.5396	4.83845	6.13797	-1.29952	2.46147
	D12	22.9558					D9	16.8383

## Sheet: 3L
	Well Position	CT(IL-10)	average				Well Position	CT (β-actin)	average	ΔCt		ΔΔCt	2^-ΔΔCt
	A4	26.8431					A1	16.9118						NC
	A5	26.754	26.9053				A2	16.3211	16.6106	10.2946			1
	A6	27.1187					A3	16.5989
	B4	26.7942					B1	16.7739
	B5	26.7117	26.8043				B2	16.8898	16.9236	9.88065	10.2946	-0.414003	1.33238
	B6	26.9068					B3	17.1071
	C4	27.3189					C1	16.8455
	C5	27.0809	27.127				C2	17.0292	16.9739	10.1531	10.2946	-0.141569	1.1031
	C6	26.9812					C3	17.0471
	D4	26.8841					D1	17.2735						LPS
	D5	26.4298	26.4666				D2	17.3051	17.3249	9.14166	10.2946	-1.15299	2.22375
	D6	26.0858					D3	17.3961
	E4	26.9871					E1	16.7172
	E5	26.2124	26.3748				E2	16.9428	17.0788	9.29605	10.2946	-0.998596	1.99805
	E6	25.925					E3	17.5764
	F4	26.7314					F1	17.5207
	F5	26.805	26.7056				F2	17.4082	17.6358	9.06979	10.2946	-1.22486	2.33733
	F6	26.5803					F3	17.9786
	G4	26.6059					G1	17.9372						LPS+co-treatment
	G5	26.7625	26.6918				G2	17.984	17.8552	8.83663	10.2946	-1.45801	2.7473
	G6	26.7071					G3	17.6443
	H4	26.8105					H1	18.3072
	H5	26.6637	26.7741				H2	17.8568	18.0203	8.75387	10.2946	-1.54078	2.90952
	H6	26.8482					H3	17.8968
	A10	26.9287					A7	17.7981
	A11	26.9373	26.693				A8	17.5779	17.9022	8.79078	10.2946	-1.50386	2.83601
	A12	26.2128					A9	18.3305
	B10	26.809					B7	17.7773						LPS+co-treatment+mimic
	B11	27.2407	26.8565				B8	17.9343	17.8361	9.02045	10.2946	-1.2742	2.41864
	B12	26.5199					B9	17.7966
	C10	27.0023					C7	18.2323
	C11	27.1737	26.8727				C8	17.7186	17.7585	9.11423	10.2946	-1.18042	2.26643
	C12	26.4421					C9	17.3246
	D10	26.2194					D7	16.8948
	D11	26.1359	26.1836				D8	17.2942	17.2487	8.93487	10.2946	-1.35978	2.56645
	D12	26.1955					D9	17.5571

[truncated: 4 more sheets: 5I, 5J, 5K, 5L]
